# Supplementary material for: Ultrafiltration versus Diuretics on Prognostic Cardiac and Renal Biomarkers in Acute Decompensated Heart Failure: A Systematic Review and Meta-Analysis
Source: J Clin Med. 2023 Apr 9;12(8):2793. doi: 10.3390/jcm12082793 (PMC10141346; doi:10.3390/jcm12082793)
Supplement: Supplementary file 1 [file jcm-12-02793-s001.zip]

Archive with 1 entries (1 files):
- jcm-2205882-supplementary.pdf
